# Supplementary material for: Characterizing neutral genomic diversity and selection signatures in indigenous populations of Moroccan goats (Capra hircus) using WGS data
Source: Front Genet. 2015 Apr 7;6:107. doi: 10.3389/fgene.2015.00107 (PMC4387958; doi:10.3389/fgene.2015.00107)
Supplement: Supplementary file 1 [file DataSheet1.ZIP]

Archive with 9 entries (8 files):
- Supplemental Data/
- Supplemental Data/Figure S1.pdf
- Supplemental Data/Figure S2.pdf
- Supplemental Data/Figure S3.pdf
- Supplemental Data/Figure S4.pdf
- Supplemental Data/Table S1.docx
- Supplemental Data/Table S2.docx
- Supplemental Data/Table S3.docx
- Supplemental Data/Table S4.docx
